# Supplementary material for: The Delayed Turnover of Proteasome Processing of Myocilin upon Dexamethasone Stimulation Introduces the Profiling of Trabecular Meshwork Cells’ Ubiquitylome
Source: Int J Mol Sci. 2024 Sep 17;25(18):10017. doi: 10.3390/ijms251810017 (PMC11432723; doi:10.3390/ijms251810017)
Supplement: Supplementary file 1 [file ijms-25-10017-s001.zip]

Archive with 1 entries (1 files):
- ijms-3163446-supplementary.pdf
